# Supplementary material for: Using Internet Search Queries to Assess Public Awareness of the Healthy Cities Approach: A Case Study in Shenzhen, China
Source: Int J Environ Res Public Health. 2021 Apr 17;18(8):4264. doi: 10.3390/ijerph18084264 (PMC8072553; doi:10.3390/ijerph18084264)
Supplement: Supplementary file 1 [file ijerph-18-04264-s001.zip]

Archive with 1 entries (1 files):
- ijerph-1173396-supplementary.csv
