# Supplementary material for: Using Internet Search Queries to Assess Public Awareness of the Healthy Cities Approach: A Case Study in Shenzhen, China
Source: Int J Environ Res Public Health. 2021 Apr 17;18(8):4264. doi: 10.3390/ijerph18084264 (PMC8072553; doi:10.3390/ijerph18084264)
Supplement: Supplementary file 1 [file ijerph-18-04264-s001.zip › ijerph-1173396-supplementary.csv]

Keyword_English	Keyword_Chinese	Number_queries	Standardized_queries
Basic health insurance reimbursement	»ù±¾Ò½±£±¨Ïú	56	0.004539684
Beds in senior care facilities	ÑøÀÏ´²Î»Êý	27	0.002188776
Children health management	¶ùÍ¯½¡¿µ¹ÜÀí	890	0.072148554
Days with good air quality	¿ÕÆøÖÊÁ¿ÓÅÁ¼ÌìÊý	83	0.006728461
Days with heave air pollution	ÖØ¶ÈÎÛÈ¾ÌìÊý	19	0.00154025
Disease vector control	²¡Ã½ÉúÎï¿ØÖÆ	33	0.002675171
Drinking water quality	ÒûÓÃË®Ë®ÖÊ	2914	0.236225715
Fitness activity	½¡Éí»î¶¯	3346	0.271246136
Food safety	Ê³Æ·°²È«	545956	44.25835492
Food sampling inspection	Ê³Æ·³éÑù¼ì²é	108	0.008755105
General practitioners	È«¿ÆÒ½Éú	21800	1.767234241
Green space per capita	ÈË¾ù¹«Ô°ÂÌµØ	81	0.006566329
Harmless disposal of garbage	À¬»øÎÞº¦»¯	657	0.053260225
Harmless toilet	ÎÞº¦»¯²ÞËù	27	0.002188776
Health archive	½¡¿µµµ°¸	7538	0.611073932
Pro-health attitude	½¡¿µ·ÕÎ§	21	0.001702382
Health baseline investigation	½¡¿µ»ùÏßµ÷²é	4	0.000324263
Health education	½¡¿µ½ÌÓý	82529	6.690278654
Health enterprises	½¡¿µÆóÒµ	868	0.070365106
Health equity	½¡¿µ¹«Æ½	2	0.000162132
Health expenditure	ÎÀÉú½¡¿µÖ§³ö	3	0.000243197
Health impact assessment	½¡¿µÓ°ÏìÆÀ¹À	1	8.11E-05
Health industry	½¡¿µ²úÒµ	97387	7.894754175
Health literacy	½¡¿µËØÑø	7898	0.640257616
Health service	½¡¿µ·þÎñ	156172	12.66020669
Health status	½¡¿µË®Æ½	1240	0.100521581
Healthy behavior	½¡¿µÐÐÎª	1176	0.09533337
Healthy city	½¡¿µ³ÇÊÐ	689	0.05585433
Healthy communities	½¡¿µÉçÇø	2456	0.199097582
Healthy environment	½¡¿µ»·¾³	578	0.046856027
Healthy population	½¡¿µÈËÈº	1192	0.096630423
Healthy schools	½¡¿µÑ§Ð£	254	0.020590711
Healthy society	½¡¿µÉç»á	409	0.033155908
Healthy township	½¡¿µ´åÕò	13	0.001053855
Hospital beds	Ò½Ôº´²Î»Êý	918	0.074418396
Incidence of infectious diseases	´«È¾²¡·¢²¡ÂÊ	139	0.011268145
Incidence of malign tumors	Ö×Áö·¢²¡ÂÊ	571	0.046288567
Infant mortality	Ó¤¶ùËÀÍöÂÊ	518	0.04199208
Life expectancy	ÈË¾ùÔ¤ÆÚÊÙÃü	3990	0.323452506
Maternal and child health management	¸¾Ó×ÎÀÉú·þÎñ	3	0.000243197
Maternal health management	ÔÐ²ú¸¾¹ÜÀí	176	0.014267579
Maternal mortality rate	ÔÐ²ú¸¾ËÀÍöÂÊ	806	0.065339027
Mental disorder patient managemen	¾«ÉñÕÏ°­»¼Õß¹ÜÀí	193	0.015645698
mental health management	¾«ÉñÎÀÉú¹ÜÀí	59	0.004782882
Mortality of Children under five	5ËêÒÔÏÂ¶ùÍ¯ËÀÍöÂÊ	54	0.004377553
Neonatal death	ÐÂÉú¶ùËÀÍö	4662	0.377928717
Occupational health exam	Ö°Òµ½¡¿µ¼ì²é	6973	0.56527176
Occupational safety	Ö°Òµ°²È«	4347	0.352392993
Participation in exercise	²Î¼ÓÌåÓý¶ÍÁ¶	1321	0.10708791
Prevalence of high blood pressure	¸ßÑªÑ¹»¼²¡ÂÊ	221	0.01791554
Public health workers	¹«¹²ÎÀÉúÈËÔ±	27	0.002188776
Public toilet	¹«¹²²ÞËù	57181	4.635422987
Road traffic accident injuries	µÀÂ·½»Í¨ÒâÍâÉËº¦	1	8.11E-05
Safety of drinking water sources	Ë®Ô´µØ°²È«	2	0.000162132
Senior care service	ÑøÀÏ·þÎñ	19628	1.591159343
Smoking rate	ÎüÑÌÂÊ	2119	0.171778411
Social sports instructor	Éç»áÌåÓýÖ¸µ¼Ô±	9892	0.801902803
Sports ground per capita	ÈË¾ùÌåÓý³¡µØ	27	0.002188776
Student fitness	Ñ§ÉúÌåÖÊ	7319	0.593320523
The standard of national physique examination	¹úÃñÌåÖÊ²â¶¨±ê×¼	142	0.011511342
